# Supplementary material for: Sporting Careers After ICD Implantation in Elite Athletes
Source: J Cardiovasc Dev Dis. 2026 Feb 17;13(2):97. doi: 10.3390/jcdd13020097 (PMC12941241; doi:10.3390/jcdd13020097)
Supplement: Supplementary file 1 [file jcdd-13-00097-s001.zip]

Archive with 1 entries (1 files):
- jcdd-4137813-supplementary.pdf
